# Supplementary material for: Inhibition of Lipopolysaccharide-Induced Inflammatory Signaling by Soft Coral-Derived Prostaglandin A2 in RAW264.7 Cells
Source: Mar Drugs. 2022 May 9;20(5):316. doi: 10.3390/md20050316 (PMC9143063; doi:10.3390/md20050316)
Supplement: Supplementary file 1 [file marinedrugs-20-00316-s001.zip]

Archive with 1 entries (1 files):
- marinedrugs-1651399-supplementary.pdf
